# Supplementary material for: Neutrophil Depletion Changes the N-Glycosylation Pattern of IgG in Experimental Murine Sepsis
Source: Int J Mol Sci. 2024 Jun 12;25(12):6478. doi: 10.3390/ijms25126478 (PMC11203722; doi:10.3390/ijms25126478)
Supplement: Supplementary file 1 [file ijms-25-06478-s001.zip]

Archive with 1 entries (1 files):
- ijms-2993225-supplementary.pdf
